# Supplementary material for: Effects of food store quality on hibernation performance in common hamsters
Source: PLoS One. 2017 Oct 18;12(10):e0185913. doi: 10.1371/journal.pone.0185913 (PMC5646777; doi:10.1371/journal.pone.0185913)
Supplement: S1 File — (XLSX) [file pone.0185913.s001.xlsx]

## Sheet: Tabelle1
id	group	bmprehib	noDTB	firstDTB	lastDTB	prehibeuthDTB	posthibeuthDTB	hibdurDTB	meandurDTBh	timeinDTBh	meanminTbDTB	meanTbDTB	noSTB	firstSTB	lastSTB	meandurSTBh	timeinSTBh	meanminTbSTB	noSSTB	firstSSTB	lastSSTB	meandurSSTBh	timeinSSTBh	meanminTbSSTB	noTB24h	meandurTB24hh	timeinTB24hh	meanminTbTB24h	meanTbTB24h	noTB	timeinTBh	bmchange%	PelletsIntake	SBKIntake	totalintake	energypelletskJ	energysbkkJ	C18:2n6pre	total_PUFApre	C18:2n6post	total_PUFApost	idDTB	groupDTB	DTBno	DTBdur	minTbDTB	meanTbDTB	idSTB	groupSTB
2	control	256	0							0			2	2015-03-03	2015-04-06	14.3	28.5	19.6	79	2014-12-23	2015-04-30	3.5	274.5	28.5	81	3.74	303	28.3	28.6	81	303	2.73438	1904		1904	25132.8		41.6667	43.3009	35.4909	38.7426	3	control	1	48	11.1	15	2	control
3	control	343	2	2015-04-23	2015-04-29	125	6	6	48	96	11.6	15.6	0				0		9	2015-03-09	2015-05-04	5	45	26.5	9	5	45	26.5	27.4	11	141	-4.37318	2000		2000	26400		40.7864	42.3857	33.3126	35.644	3	control	2	48	12.1	16.1	2	control
6	control	316	0							0			0				0		22	2015-01-12	2015-04-03	4.8	105	27.9	22	4.77	105	27.9	28.6	22	105	-12.9747	1758		1758	23205.6		42.1837	43.3191	35.8887	38.001	5	fat	1	54	8.6	13.8	5	fat
8	control	309	2	2015-03-08	2015-04-21	79	14	44	73.5	147	10.1	13.6	0				0		34	2015-01-05	2015-04-14	4.4	148.5	27.7	34	4.4	148.5	27.7	28.4	36	295.5	4.20712	1776		1776	23443.2		41.1411	42.6388	30.6916	33.8238	5	fat	2	61.5	8.6	13.1	5	fat
9	control	359	5	2015-03-28	2015-05-04	99	1	37	59.1	295.5	11.3	15.3	1	2015-04-14	2015-04-14	12	12	17.6	5	2015-03-05	2015-04-29	8.4	42	22.8	6	9	54	21.9	25.5	11	349.5	-1.11421	1950		1950	25740		43.65	44.7336	30.0975	33.2634	5	fat	3	63	8.1	12.2	5	fat
10	control	311	4	2015-02-08	2015-03-21	51	45	41	57.4	229.5	9.6	14	2	2015-03-31	2015-04-14	10.5	21	18.7	19	2014-12-29	2015-04-08	5.5	103.5	26.8	21	5.9	124.5	26.1	27.7	25	354	7.71704	1825		1825	24090		39.9592	41.4388	32.2655	35.3647	5	fat	4	75	9.1	12.7	5	fat
13	control	301	0							0			0				0		0				0		0		0			0	0	-4.31894	1818		1818	23997.6		41.6269	42.8151	32.9778	35.9495	5	fat	5	81	10.1	13.2	9	control
17	control	341	0							0			0				0		7	2015-02-07	2015-04-30	6.4	45	25.7	7	6.4	45	25.7	27.3	7	45	-0.58651	1952		1952	25766.4		41.609	42.9923	30.8149	33.6247	8	control	1	70.5	9.6	13.2	10	control
20	control	319	3	2015-04-16	2015-04-28	118	7	12	53.5	160.5	11.5	15	0				0		2	2015-04-14	2015-04-15	6	12	25.7	2	6	12	25.7	27.8	5	172.5	-25.7053	2000		2000	26400		42.4036	43.8689	34.6469	37.3328	8	control	2	76.5	10.6	13.9	10	control
24	control	282	4	2015-02-25	2015-04-08	68	27	42	81.8	327	9.2	12.5	2	2015-04-01	2015-04-19	13.5	27	18.1	48	2014-12-31	2015-05-02	4	190.5	28	50	4.4	217.5	27.7	28.3	54	544.5	9.21986	1716		1716	22651.2		42.2344	43.309	33.0236	35.8217	9	control	1	24	12.1	17.6	12	fat
26	control	363	8	2015-03-16	2015-05-01	87	4	46	70.5	564	9.6	13.3	0				0		7	2015-02-19	2015-04-26	4.1	28.5	28	7	4.1	28.5	28	28.5	15	592.5	-25.0689	2000		2000	26400		42.0978	43.4469	31.7873	33.9621	9	control	2	52.5	9.1	13.9	12	fat
4	fat	347	0							0			0				0		64	2014-12-29	2015-05-05	3.9	249	28	64	3.9	249	28	28.3	64	249	-0.288184	1492	312	1804	19694.4	7628.4			39.8939	41.8417	9	control	3	88.5	8.6	11.4	12	fat
5	fat	310	5	2015-03-21	2015-04-25	92	10	35	66.9	334.5	8.9	13	4	2015-03-17	2015-04-30	13.9	55.5	17.7	42	2015-01-16	2015-04-21	4	169.5	27.9	46	4.9	225	27	28	51	559.5	4.19355	1384	235	1619	18268.8	5745.75	43.7621	45.0005	41.6828	43.9368	9	control	4	93	10.1	12.8	12	fat
7	fat	301	0							0			0				0		92	2014-12-19	2015-04-10	3.3	307.5	29	92	3.3	307.5	29	29.1	92	307.5	9.63455	1460	455	1915	19272	11124.8	43.6785	45.1058	42.4631	44.743	9	control	5	37.5	16.6	20.8	19	fat
11	fat	270	8	2015-02-14	2015-04-25	57	10	70	57	456	10	13.6	0				0		2	2015-01-26	2015-04-14	6	12	24.2	2	6	12	24.2	26.2	10	468	-1.85185	1363	154	1517	17991.6	3765.3	39.8472	41.2736	35.6532	38.2204	10	control	1	39	10.1	15.6	21	fat
12	fat	302	0							0			4	2015-04-18	2015-04-30	12.8	51	19.2	34	2014-12-19	2015-05-05	3.6	123	28.5	38	4.6	174	27.5	28.3	38	174	-3.31126	1495	382	1877	19734	9339.9	43.3674	44.6727	41.1771	43.2033	10	control	2	66	9.6	14.1	24	control
14	fat	278	0							0			0				0		72	2014-12-19	2015-04-27	3.1	223.5	28.8	72	3.1	223.5	28.8	28.8	72	223.5	18.705	1395	331	1726	18414	8092.95	42.7411	43.8477	40.6043	42.629	10	control	3	61.5	9.6	13.2	24	control
16	fat	321	0							0			0				0		1	2015-03-14	2015-03-14	3	3	29.5	1	3	3	29.5	29.5	1	3	-3.11526	1167	423	1590	15404.4	10342.4	42.8919	44.0884	43.0554	44.7472	10	control	4	63	9.1	13.2	25	fat
18	fat	384	10	2015-02-18	2015-04-27	61	8	68	68.7	687	9.6	13.2	0				0		24	2015-01-11	2015-04-21	4.9	118.5	27.1	24	4.9	118.5	27.1	28.1	34	805.5	-8.07292	1496	183	1679	19747.2	4474.35	41.5052	42.8542	34.2949	36.4247	11	fat	1	46.5	10.2	14.6	25	fat
19	fat	329	1	2015-04-18	2015-04-20	120	15	2	46.5	46.5	10.6	16.2	1	2015-04-17	2015-04-17	13.5	13.5	19.1	27	2015-03-10	2015-04-29	4	108	28.4	28	4.3	121.5	28.1	28.7	29	168	0.911854	1500	399	1899	19800	9755.55	41.6185	42.7441	41.3839	42.8978	11	fat	2	42	10.2	15	25	fat
21	fat	332	2	2015-04-01	2015-04-22	103	13	21	63.8	127.5	10.4	14.5	1	2015-04-15	2015-04-15	13.5	13.5	18.6	50	2015-01-13	2015-05-05	5.3	265.5	27	51	5.5	279	26.8	27.9	53	406.5	-1.20482	1431	202	1633	18889.2	4938.9	42.0571	43.5308	39.468	41.9949	11	fat	3	51	9.7	13.9
25	fat	303	7	2015-02-28	2015-04-23	71	12	54	82.5	577.5	9.4	12.5	3	2015-02-23	2015-04-05	12	36	18.3	8	2015-01-31	2015-03-16	5.1	40.5	26.9	11	7	76.5	24.6	26.6	18	654	5.61056	1499	236	1735	19786.8	5770.2	42.1517	43.5611	39.5249	41.5318	11	fat	4	48	9.7	13.1
																																										11	fat	5	46.5	9.2	13.7
																																										11	fat	6	69	9.2	11.9
																																										11	fat	7	78	10.2	12.9
																																										11	fat	8	75	11.2	13.4
																																										18	fat	1	70.5	9.1	12.2
																																										18	fat	2	58.5	9.1	13.4
																																										18	fat	3	60	9.1	12.9
																																										18	fat	4	81	9.1	12.3
																																										18	fat	5	66	9.1	13.1
																																										18	fat	6	60	9.6	13.5
																																										18	fat	7	55.5	9.1	13.6
																																										18	fat	8	76.5	9.1	13.1
																																										18	fat	9	67.5	10.6	13.8
																																										18	fat	10	91.5	11.6	14.3
																																										19	fat	1	46.5	10.6	16.2
																																										20	control	1	37.5	11.1	15.5
																																										20	control	2	57	11.1	14.5
																																										20	control	3	66	12.2	15
																																										21	fat	1	64.5	9.6	13.5
																																										21	fat	2	63	11.1	15.4
																																										24	control	1	73.5	9.6	13.2
																																										24	control	2	93	9.1	11.7
																																										24	control	3	85.5	9.1	12.2
																																										24	control	4	75	9.1	12.8
																																										25	fat	1	67.5	9	12.9
																																										25	fat	2	91.5	9	11.8
																																										25	fat	3	91.5	9	11.6
																																										25	fat	4	79.5	9	12.3
																																										25	fat	5	82.5	9	12.3
																																										25	fat	6	82.5	10	13.1
																																										25	fat	7	82.5	10.5	13.8
																																										26	control	1	33	9.6	15.6
																																										26	control	2	34.5	9.6	15.6
																																										26	control	3	60	8.6	12.4
																																										26	control	4	78	8.1	11.5
																																										26	control	5	96	8.6	11.2
																																										26	control	6	96	9.6	12
																																										26	control	7	97.5	9.6	12.1
																																										26	control	8	69	13.1	15.8
[truncated: 20 more columns]
